# Supplementary material for: Optimizing patient outcomes: a comprehensive evaluation of protocolized sedation in intensive care settings: a systematic review and meta-analysis
Source: Eur J Med Res. 2024 Apr 24;29:255. doi: 10.1186/s40001-024-01839-y (PMC11044308; doi:10.1186/s40001-024-01839-y)
Supplement: Supplementary file 1 — Additional file 1: Table S1. General characteristic of included studies. [file 40001_2024_1839_MOESM1_ESM.xlsx]

## Sheet: Corregido
Table 1S Supplementary information of all extracted data from the included studies.
General characteristics	Mortality					Population characteristics												other outcomes
Title	Total Patients	Patients on intervention	Patients on comparator	Mortality in patients on interventions	Mortality in patients on comparator	Age mean on intervention	Age mean on comparator	Patients in intervention with ventilation for heart disease	Patien in comparator with ventilation for heart disease	Patients in interventio with ventilation for respiratory disease	Patients in comparator with ventilation for respiratory disease	Patiens in interventio with ventilation for surgery	Patiens in comparator with ventilation for surgery	Patiens in interventio with ventilation for trauma	Patiens in comparator with ventilation for trauma	Patiens in interventio with ventilation for any other cause	Patiens in comparator with ventilation for any other cause	VAP on interventio	VAP on comparator	self-extubating on intervention	self-extubating on comparator	Mean days on ventilation on intervention	Mean days on ventilation on comparator	Mean ICU days on intervention	Mean ICU days on comparator
The Effect of Sedation Protocol Using Richmond Agitation-Sedation Scale (RASS) on Some Clinical Outcomes of Mechanically Ventilated Patients in Intensive Care Units: a Randomized Clinical Trial (Taran - 2019)	79	39	40	1	5	N/D	N/D	N/D	N/D	N/D	N/D	N/D	N/D	N/D	N/D	N/D	N/D	N/D	N/D	1	4	5.00 ± 2.00	10.05 ± 7.00	10.00 ± 4.00	19.00 ± 12.00
Effect of a nursing-implemented sedation protocol on the duration of mechanical ventilation (Brook - 1999)	321	162	159	49	57	57.8	58.1	20% (34)	14.4% (23)	40% (60)	46% (79)	N/D	N/D	N/D	N/D	40% (88)	39.6% (57)	N/D	N/D	N/D	N/D	3.7 ± 5.5	5.1 ± 6.4	5.7 ± 5.9	7.5 ± 6.5
Daily interruption of sedation in patients receiving mechanical ventilation (Weisbrodt - 2011)	50	26	24	5	8	65.1	69.1	0	8% (2)	36%(10)	50% (12)	N/D	N/D	N/D	N/D	64% (16)	48% (10)	N/D	N/D	0	0	10.25 ± 8.71 *	10.72 ± 9.10 *	13.39 ± 12.93 *	15.21 ± 13.32 *
Daily interruption of sedative infusions in an adult medical–surgicalintensive care unit: randomized controlled trial (Anifantaki - 2009)	97	49	48	16	18	52	56	N/D	N/D	18.4% (9)	12.5% (6)	N/D	N/D	32.7% (16)	25.0% (12)	49% (24)	62.5% (30)	N/D	N/D	N/D	N/D	12.23 ± 13.61 *	11.98 ± 11.33 *	18.46 ± 13.54 *	15.33 ± 10.03 *
A randomized trial of protocol-directed sedation management formechanical ventilation in an Australian intensive care unit (Bucknall - 2008)	312	153	159	32	32	58.1	56.2	N/D	N/D	N/D	N/D	12% (18)	17% (27)	19% (29)	24% (38)	69% (106)	59% (94	N/D	N/D	2	1	4.58 ± 4.44 *	5.06 ± 8.33 *	6.3 ± 7.66 *	5.14 ± 5.05 *
Analgesia-first sedation in critically ill adults: A U.S. pilot, randomizedcontrolled trial (Tanios (A) - 2019)	55	28	27	5	7	64.1	65.6	N/D	N/D	N/D	N/D	N/D	N/D	N/D	N/D	N/D	N/D	N/D	N/D	0	1	5 ± 2.71 *	3.8 ± 0.98 *	12.86 ± 18.41 *	12.06 ± 16.62 *
Analgesia-first sedation in critically ill adults: A U.S. pilot, randomizedcontrolled trial (Tanios (B) - 2019)	58	31	27	3	7	66	65.6	N/D	N/D	N/D	N/D	N/D	N/D	N/D	N/D	N/D	N/D	N/D	N/D	1	1	5.15 ± 4.47 *	3.8 ± 0.98 *	9.23 ± 7.02 *	12.06 ± 16.62 *
Early Goal-Directed Sedation Versus Standard Sedation in Mechanically Ventilated Critically Ill Patients: A Pilot Study* (Shehab - 2013)	37	21	16	3	2	65	61.6	14% (3)	31% (5)	43% (9)	31% (5)	5% (1)	13% (2)	19% (4)	13% (2)	19% (4)	13% (2)	N/D	N/D	2	0	N/D	N/D	6.61 ± 2.10 *	8.23 ± 7.41 *
Daily interruption of sedative infusions in critically ill patients undergoing mechanical ventilation (Kress - 2000)	128	68	60	24	28	57	61	3% (2)	3% (2)	61% (42)	53% (32)	N/D	N/D	N/D	N/D	36% (24)	44% (26)	N/D	N/D	2	4	5.04 ± 1.40 *	7.75 ± 2.77	6.64 ± 1.66 *	10.16 ± 2.95 *
Efficacy and safety of a paired sedation and ventilator weaning protocol for mechanically ventilated patients in intensive care (Awakening and Breathing Controlled trial): a randomised controlled trial. (Girard - 2008)	335	168	167	47	58	60	64	13% (22)	15% (29)	57% (96)	59% (99)	N/D	N/D	N/D	N/D	30% (50)	26% (39)	N/D	N/D	16	4	7.1 ± 7 *	9.2 ± 8.4 *	9.1 ± 9.41 *	12 ± 10.17 *
Implementation of a protocol for integrated management of pain, agitation, and delirium can improve clinical outcomes in the intensive care unit: A randomized clinical trial (Mansouri - 2013)	201	95	105	12	25	N/D	N/D	N/D	N/D	N/D	N/D	N/D	N/D	N/D	N/D	N/D	N/D	N/D	N/D	4	2	0.89 ± 0.38 *	2.11 ± 1.75 *	4.19 ± 1.10 *	7.51 ± 2.57 *
																						* Meadian converted to mean
